# Supplementary material for: An Effective Somatic-Cell Regeneration and Genetic Transformation Method Mediated by Agrobacterium tumefaciens for Portulaca oleracea L
Source: Plants (Basel). 2024 Aug 27;13(17):2390. doi: 10.3390/plants13172390 (PMC11396874; doi:10.3390/plants13172390)
Supplement: Supplementary file 1 [file plants-13-02390-s001.zip]

Archive with 1 entries (1 files):
- plants-3092705-supplementary.pdf
